# Supplementary material for: Dissolvable Calcium Alginate Microfibers Produced via Immersed Microfluidic Spinning
Source: Micromachines (Basel). 2023 Jan 26;14(2):318. doi: 10.3390/mi14020318 (PMC9965352; doi:10.3390/mi14020318)
Supplement: Supplementary file 1 [file micromachines-14-00318-s001.zip]

Archive with 4 entries (3 files):
- micromachines-2145348-supplementary-for final/
- micromachines-2145348-supplementary-for final/Supplementary Materials Figure S1.pdf
- micromachines-2145348-supplementary-for final/Video S1 Fluidic Spinning 6per 20g 1mlpermin.mp4
- micromachines-2145348-supplementary-for final/Video S2 Fluidic Spinning 4per 25g 1mlpermin.mp4
